# Supplementary material for: Implementation outcomes of AI documentation support in routine clinical practice: A non-randomized controlled trial
Source: PLOS Digit Health. 2026 Jul 23;5(7):e0001461. doi: 10.1371/journal.pdig.0001461 (PMC13395439; doi:10.1371/journal.pdig.0001461)
Supplement: S1 Table — (XLSX) [file pdig.0001461.s001.xlsx]

## Sheet: Tabelle1
Characteristic	AI users (n = 14)	Non-users (n = 11)	p-value (Welch two-sample t-test)
Training level (PGY)	3.31 ± 1.75	3.90 ± 1.73	0.43
Technology affinity (TA-EG, mean score)	4.25 ± 0.60	3.80 ± 0.74	0.12
TA-EG item 1: Interest in technical systems	4.29 ± 1.07	3.55 ± 1.29	0.14
TA-EG item 2: Willingness to try new technologies	5.07 ± 0.92	3.73 ± 1.35	0.012
TA-EG item 3: Indifference to system internals	3.79 ± 1.42	3.82 ± 0.98	0.96
TA-EG item 4: Focus on basic functions	3.86 ± 1.35	4.09 ± 0.94	0.67
Perceived usefulness of AI documentation	5.21 ± 1.12	4.18 ± 1.17	0.036
