# Supplementary material for: Implementation outcomes of AI documentation support in routine clinical practice: A non-randomized controlled trial
Source: PLOS Digit Health. 2026 Jul 23;5(7):e0001461. doi: 10.1371/journal.pdig.0001461 (PMC13395439; doi:10.1371/journal.pdig.0001461)
Supplement: S1 Data — (CSV) [file pdig.0001461.s002.csv]

		doc_section_edit_seconds	doc_section_edit_seconds	estimated_wpm	estimated_wpm	ai_user
		mean	std	mean	std
user	measurement
0	0	171.49	93.79	43.92	21.89	False
0	1	176.40	76.51	38.08	19.17	False
0	2	157.66	76.28	41.62	23.21	False
0	3	151.50	78.00	41.52	20.39	False
0	4	140.67	73.98	45.32	21.38	False
0	5	157.43	82.54	46.42	25.72	False
0	6	162.11	64.33	43.67	16.85	False
0	7	157.42	72.61	44.00	21.17	False
0	8	147.00	76.47	49.54	22.89	False
0	9	149.80	75.95	40.48	20.16	False
1	0	109.77	66.00	45.07	18.04	False
1	1	111.71	83.08	47.87	22.86	False
1	2	110.08	66.90	46.26	20.24	False
1	3	126.74	69.62	43.51	20.66	False
1	4	101.82	58.05	49.90	21.06	False
1	5	89.14	51.61	49.79	16.57	False
1	6	96.61	63.57	51.08	20.18	False
1	7	100.20	64.94	50.06	14.83	False
1	8	112.59	62.98	48.25	18.35	False
1	9	95.03	72.40	54.96	20.97	False
2	0	127.09	83.07	48.58	22.19	False
2	1	136.36	77.07	48.52	20.53	False
2	2	124.80	73.84	45.35	18.64	False
2	3	143.91	88.21	46.01	24.30	False
2	4	138.65	75.86	44.38	19.45	False
2	5	103.12	60.63	55.52	21.92	False
2	6	117.61	68.09	53.17	21.69	False
2	7	115.04	68.66	49.92	19.70	False
2	8	91.00	47.13	57.64	19.84	False
2	9	99.32	56.99	52.39	21.66	False
3	0	149.08	82.25	49.43	29.65	True
3	1	112.67	76.26	58.29	20.42	True
3	2	113.42	46.97	44.81	18.28	True
3	3	92.55	42.49	51.81	22.90	True
3	4	131.82	60.13	42.52	25.84	True
3	5	129.49	65.58	45.59	18.29	True
3	6	106.24	54.29	48.86	18.12	True
3	7	111.06	63.90	47.52	15.55	True
3	8	119.41	55.28	48.58	15.54	True
3	9	121.28	63.17	49.96	18.50	True
4	0	119.68	62.98	48.11	24.13	False
4	1	125.81	75.14	47.38	24.45	False
4	2	127.18	65.27	43.83	19.84	False
4	3	97.55	66.94	53.01	17.31	False
4	4	123.00	73.54	48.33	21.97	False
4	5	139.07	72.74	42.11	19.68	False
4	6	133.95	83.44	35.98	16.71	False
4	7	113.06	68.25	49.35	21.40	False
4	8	82.88	47.01	56.90	18.57	False
4	9	67.97	53.49	51.00	19.23	False
5	0	118.91	72.82	45.78	19.14	True
5	1	95.12	57.54	50.53	19.04	True
5	2	92.47	58.93	50.09	19.51	True
5	3	78.38	56.41	48.79	20.27	True
5	4	99.06	66.07	46.12	20.82	True
5	5	76.22	48.13	52.82	19.72	True
5	6	80.46	59.89	54.78	20.04	True
5	7	80.71	55.79	49.15	19.41	True
5	8	91.65	70.42	49.44	19.05	True
5	9	65.81	41.74	55.21	17.25	True
6	0	85.06	62.71	49.90	23.86	False
6	1	115.10	72.90	41.51	21.91	False
6	2	113.79	69.60	45.09	22.16	False
6	3	113.54	67.43	38.60	15.01	False
6	4	98.57	71.34	41.78	17.37	False
6	5	69.97	51.68	50.88	19.32	False
6	6	95.53	71.48	46.55	20.20	False
6	7	84.35	63.07	47.10	18.37	False
6	8	61.76	52.84	46.62	17.98	False
6	9	84.73	64.50	45.66	23.28	False
7	0	148.69	86.97	38.56	16.67	True
7	1	157.76	85.99	42.84	22.45	True
7	2	166.98	83.52	41.58	25.61	True
7	3	173.10	76.22	35.80	15.90	True
7	4	113.74	85.99	39.72	18.76	True
7	5	152.39	78.36	42.79	21.25	True
7	6	136.30	76.82	46.04	21.33	True
7	7	137.44	62.43	46.32	21.58	True
7	8	147.71	75.36	49.13	23.36	True
7	9	121.52	68.46	42.75	18.22	True
8	0	146.36	80.66	51.32	19.07	False
8	1	134.40	65.12	46.48	18.49	False
8	2	148.98	83.15	46.60	18.05	False
8	3	133.55	77.17	46.11	19.03	False
8	4	129.06	65.80	47.79	18.56	False
8	5	104.08	70.13	53.28	19.67	False
8	6	139.96	78.32	49.35	19.37	False
8	7	131.59	64.24	52.48	17.79	False
8	8	151.77	77.70	49.89	20.48	False
8	9	121.25	74.42	53.21	18.01	False
9	0	161.30	82.53	43.88	21.95	True
9	1	162.34	78.85	44.24	20.52	True
9	2	152.74	74.12	44.60	20.45	True
9	3	137.48	67.56	46.23	17.43	True
9	4	122.88	82.21	44.54	20.18	True
9	5	136.78	75.33	50.13	20.45	True
9	6	125.11	68.67	51.68	19.94	True
9	7	125.66	64.30	50.37	20.93	True
9	8	138.56	80.61	55.29	21.43	True
9	9	134.51	68.36	50.52	19.74	True
10	0	117.61	53.19	49.11	24.28	False
10	1	116.90	61.12	48.75	19.45	False
10	2	131.70	73.68	38.94	17.77	False
10	3	104.24	74.97	41.58	18.81	False
10	4	111.88	66.31	49.55	21.63	False
10	5	119.10	90.75	40.35	16.91	False
10	6	130.98	73.39	48.42	18.56	False
10	7	126.34	57.93	52.09	21.39	False
10	8	144.56	78.53	50.87	22.22	False
10	9	129.32	69.09	42.90	17.47	False
11	0	148.97	68.59	41.10	25.63	False
11	1	167.48	77.96	38.70	20.22	False
11	2	131.42	67.12	48.07	19.38	False
11	3	151.49	83.23	39.38	15.41	False
11	4	123.22	63.21	44.97	17.91	False
11	5	155.47	81.12	39.81	19.16	False
11	6	123.82	70.63	42.11	19.89	False
11	7	115.55	72.27	47.16	19.93	False
11	8	116.86	70.50	47.61	17.94	False
11	9	102.68	78.66	55.37	22.87	False
12	0	137.17	66.69	46.44	20.54	True
12	1	126.28	75.67	47.17	19.12	True
12	2	130.76	68.88	45.39	21.02	True
12	3	109.80	72.96	48.94	21.78	True
12	4	118.64	61.44	51.16	16.44	True
12	5	122.19	55.25	47.33	17.66	True
12	6	120.16	55.63	51.49	17.16	True
12	7	120.45	59.28	51.50	15.51	True
12	8	117.98	66.36	48.70	18.24	True
12	9	90.35	56.48	51.74	19.29	True
13	0	140.69	75.41	41.48	20.37	False
13	1	134.27	64.64	41.19	17.65	False
13	2	119.56	68.60	37.36	17.74	False
13	3	118.05	75.22	44.43	16.59	False
13	4	132.49	80.75	38.26	13.79	False
13	5	126.66	75.36	36.80	13.63	False
13	6	127.30	71.75	38.49	15.74	False
13	7	131.19	69.09	39.54	15.55	False
13	8	132.06	62.62	36.55	11.35	False
13	9	131.06	72.46	37.91	11.07	False
14	0	97.91	72.02	46.10	19.33	True
14	1	158.91	90.75	43.11	19.54	True
14	2	97.57	72.81	49.55	19.95	True
14	3	154.43	75.05	40.18	25.38	True
14	4	100.76	62.22	46.67	23.41	True
14	5	110.30	70.00	49.60	20.59	True
14	6	110.89	74.54	46.61	17.76	True
14	7	96.60	55.95	52.59	17.78	True
14	8	102.10	60.42	50.06	20.34	True
14	9	107.38	70.29	51.83	22.19	True
15	0	189.06	77.82	45.49	19.11	False
15	1	167.50	78.12	48.97	18.70	False
15	2	157.38	75.80	51.05	19.20	False
15	3	156.54	76.77	45.82	19.68	False
15	4	133.73	73.77	50.76	20.22	False
15	5	139.67	78.25	49.37	21.16	False
15	6	146.45	62.32	46.23	14.82	False
15	7	133.13	76.10	48.09	19.07	False
15	8	147.66	65.76	47.67	17.08	False
15	9	135.39	64.90	49.89	17.65	False
16	0	205.21	84.70	29.07	17.07	True
16	1	170.77	69.18	36.82	20.50	True
16	2	177.71	86.06	36.23	22.35	True
16	3	160.95	68.95	38.91	17.06	True
16	4	175.23	75.36	37.15	20.48	True
16	5	146.57	78.03	42.83	21.53	True
16	6	119.97	66.12	45.41	20.64	True
16	7	122.86	66.76	44.30	18.68	True
16	8	122.96	70.33	49.95	22.57	True
16	9	123.69	67.43	43.09	19.24	True
17	0	130.17	64.65	50.69	23.37	False
17	1	152.00	67.72	52.54	19.97	False
17	2	128.00	65.10	42.84	14.20	False
17	3	160.02	77.94	42.55	14.01	False
17	4	145.53	61.34	43.67	13.51	False
17	5	165.72	56.98	41.14	11.54	False
17	6	157.00	57.99	47.09	13.83	False
17	7	168.83	59.42	42.24	12.16	False
17	8	149.79	67.75	44.49	12.53	False
17	9	136.00	64.31	48.07	18.91	False
18	0	113.78	67.69	45.27	21.52	True
18	1	96.89	59.90	43.71	17.03	True
18	2	94.11	55.26	42.85	18.66	True
18	3	78.49	45.08	43.11	15.87	True
18	4	88.75	58.61	48.05	17.25	True
18	5	96.78	68.46	52.44	22.82	True
18	6	75.45	38.12	55.95	11.95	True
18	7	93.40	64.04	52.49	22.97	True
18	8	81.12	50.46	57.09	15.35	True
18	9	80.30	51.39	55.63	20.08	True
19	0	147.82	67.40	46.49	22.29	False
19	1	149.73	79.81	50.07	22.04	False
19	2	148.37	71.56	48.31	21.25	False
19	3	139.37	78.89	43.96	17.44	False
19	4	120.25	59.93	53.69	18.10	False
19	5	129.92	53.37	51.28	18.86	False
19	6	122.33	71.18	53.76	20.30	False
19	7	129.60	68.49	53.84	22.69	False
19	8	122.51	65.02	54.26	20.15	False
19	9	123.31	65.60	51.29	17.91	False
20	0	155.49	87.72	39.24	20.03	True
20	1	132.65	65.45	40.81	20.40	True
20	2	167.60	74.45	37.68	17.94	True
20	3	142.76	81.25	41.91	19.98	True
20	4	128.81	64.78	41.87	18.39	True
20	5	104.66	68.03	46.82	22.15	True
20	6	98.16	58.86	51.33	22.23	True
20	7	116.36	66.41	49.59	18.18	True
20	8	111.68	60.19	49.33	19.19	True
20	9	112.28	68.83	48.24	20.37	True
21	0	137.95	72.29	44.87	19.48	False
21	1	119.15	54.34	57.19	17.85	False
21	2	129.47	78.10	53.39	21.66	False
21	3	141.95	79.94	56.51	21.81	False
21	4	158.50	65.53	49.17	26.59	False
21	5	138.92	74.78	51.70	22.65	False
21	6	97.43	56.73	63.33	23.62	False
21	7	147.83	88.39	51.23	21.06	False
21	8	123.17	68.48	49.51	20.60	False
21	9	116.69	62.88	51.53	23.57	False
22	0	142.72	82.49	45.00	20.60	False
22	1	135.94	89.53	41.99	22.93	False
22	2	173.51	78.84	42.49	22.69	False
22	3	128.81	84.80	41.48	20.00	False
22	4	158.23	84.90	34.33	18.60	False
22	5	142.81	76.79	41.36	23.69	False
22	6	164.36	78.60	30.08	12.71	False
22	7	97.76	68.19	38.67	22.04	False
22	8	166.35	77.99	37.08	21.95	False
22	9	136.39	80.77	41.06	19.10	False
23	0	149.35	91.02	48.80	24.76	True
23	1	142.27	74.53	44.64	15.44	True
23	2	137.69	87.89	45.22	19.39	True
23	3	118.81	59.67	50.36	21.90	True
23	4	149.08	82.45	46.34	20.43	True
23	5	128.30	70.45	50.88	18.50	True
23	6	139.25	71.36	49.76	18.60	True
23	7	115.00	63.75	54.64	18.30	True
23	8	114.91	65.43	53.48	20.03	True
23	9	116.36	68.23	51.85	17.23	True
24	0	133.87	72.67	44.39	19.00	False
24	1	135.24	76.84	37.38	18.68	False
24	2	110.45	90.19	52.66	22.36	False
24	3	131.53	87.91	47.41	21.15	False
24	4	134.06	72.97	43.61	22.61	False
24	5	121.74	74.76	48.01	16.74	False
24	6	108.55	75.36	50.04	22.60	False
24	7	146.89	80.02	41.57	19.57	False
24	8	126.50	92.51	51.10	22.95	False
24	9	109.92	62.25	47.97	21.39	False
25	0	118.97	58.22	48.62	19.66	False
25	1	128.96	68.66	48.57	23.07	False
25	2	101.73	66.00	52.84	21.48	False
25	3	111.39	63.00	48.80	23.46	False
25	4	76.67	55.93	52.55	23.21	False
25	5	99.81	56.00	55.94	23.53	False
25	6	101.77	62.18	49.90	24.08	False
25	7	94.61	53.89	54.00	21.98	False
25	8	102.28	69.44	48.89	22.31	False
25	9	107.69	64.39	53.01	23.63	False
26	0	119.51	55.34	41.60	16.02	True
26	1	146.46	75.93	46.07	25.30	True
26	2	157.20	85.44	40.39	16.72	True
26	3	158.51	74.99	42.10	16.90	True
26	4	152.03	77.05	37.44	17.25	True
26	5	131.88	75.31	43.25	18.75	True
26	6	104.75	64.64	45.93	17.37	True
26	7	111.34	64.15	49.43	18.34	True
26	8	109.91	67.89	50.08	22.82	True
26	9	111.55	57.16	44.88	14.76	True
