# Supplementary material for: Implementation outcomes of AI documentation support in routine clinical practice: A non-randomized controlled trial
Source: PLOS Digit Health. 2026 Jul 23;5(7):e0001461. doi: 10.1371/journal.pdig.0001461 (PMC13395439; doi:10.1371/journal.pdig.0001461)
Supplement: S2 Data — (CSV) [file pdig.0001461.s003.csv]

	pre	post	kopilot
0	1.335195530726257	1.3301435406698565	False
1	1.1555555555555554	1.3227848101265822	False
2	1.2882562277580072	1.3072100313479624	False
3	1.372093023255814	1.266089108910891	True
4	1.3270440251572326	1.4205607476635513	False
5	1.1519756838905775	1.1189979123173277	True
6	1.1156716417910448	1.0722021660649819	False
7	1.3349514563106797	1.1654929577464788	True
8	1.1387755102040817	1.034934497816594	False
9	1.280148423005566	1.3709677419354838	True
10	1.3776824034334765	1.251101321585903	False
11	1.4041450777202074	1.222972972972973	False
12	1.4142857142857144	1.2868217054263567	True
13	1.2	1.2633333333333334	False
14	1.2272727272727273	1.1902313624678664	True
15	1.332512315270936	1.1830238726790452	False
16	1.3310580204778157	1.3130990415335464	True
17	1.3513513513513513	1.178438661710037	False
18	1.398936170212766	1.2227979274611398	True
19	1.278688524590164	1.3054662379421222	False
20	1.312169312169312	1.2428842504743833	True
21	1.11875	1.1578947368421053	False
22	1.1928571428571428	1.0564516129032258	False
23	1.7	1.3815261044176708	True
24	1.1344086021505377	1.1411042944785277	False
25	1.5493975903614459	1.427807486631016	False
26	1.4110429447852761	1.311965811965812	True
